# Supplementary material for: Efficacy and Safety of Qili Qiangxin Capsule on Dilated Cardiomyopathy: A Systematic Review and Meta-Analysis of 35 Randomized Controlled Trials
Source: Front Pharmacol. 2022 Apr 28;13:893602. doi: 10.3389/fphar.2022.893602 (PMC9095857; doi:10.3389/fphar.2022.893602)
Supplement: Supplementary file 1 [file DataSheet1.ZIP]

Archive with 3 entries (3 files):
- Figure S1.Egger’s test.docx
- table S1. PRISMA Checklist.doc
- table S2.Search Strategies.docx
